# Supplementary material for: Effects of Gestational Diabetes Mellitus and Selenium Deficiency on the Offspring Growth and Blood Glucose Mechanisms of C57BL/6J Mice
Source: Nutrients. 2023 Oct 25;15(21):4519. doi: 10.3390/nu15214519 (PMC10647445; doi:10.3390/nu15214519)
Supplement: Supplementary file 1 [file nutrients-15-04519-s001.zip]

Archive with 1 entries (1 files):
- nutrients-2620349-supplementary.pdf
